# Supplementary material for: Extending More than One Week the Shelf Life of Fresh-Cut Lettuce Using Vinegar Enriched in Bioactive Compounds Encapsulated in α-Cyclodextrins
Source: Foods. 2024 Oct 1;13(19):3142. doi: 10.3390/foods13193142 (PMC11475928; doi:10.3390/foods13193142)
Supplement: Supplementary file 1 [file foods-13-03142-s001.zip]

Archive with 1 entries (1 files):
- foods-3155826-supplementary.pdf
